# Supplementary material for: Cloning and Characterization of a Flavonol Synthase Gene From Litchi chinensis and Its Variation Among Litchi Cultivars With Different Fruit Maturation Periods
Source: Front Plant Sci. 2018 Apr 25;9:567. doi: 10.3389/fpls.2018.00567 (PMC5996885; doi:10.3389/fpls.2018.00567)
Supplement: DATA SHEET S1 — Raw quantitative real-time PCR (qRT-PCR) data. [file Data_Sheet_1.ZIP]

Archive with 22 entries (21 files):
- Data Sheet 1/
- Data Sheet 1/001.pcrd
- Data Sheet 1/002.pcrd
- Data Sheet 1/003.pcrd
- Data Sheet 1/004.pcrd
- Data Sheet 1/005.pcrd
- Data Sheet 1/006.pcrd
- Data Sheet 1/007.pcrd
- Data Sheet 1/008.pcrd
- Data Sheet 1/009.pcrd
- Data Sheet 1/010.pcrd
- Data Sheet 1/011.pcrd
- Data Sheet 1/012.pcrd
- Data Sheet 1/013.pcrd
- Data Sheet 1/014.pcrd
- Data Sheet 1/015.pcrd
- Data Sheet 1/016.pcrd
- Data Sheet 1/017.pcrd
- Data Sheet 1/018.pcrd
- Data Sheet 1/019.pcrd
- Data Sheet 1/020.pcrd
- Data Sheet 1/Raw data of quantitative real-time PCR (qRT-PCR).xlsx
