# Supplementary material for: Cloning and Characterization of a Flavonol Synthase Gene From Litchi chinensis and Its Variation Among Litchi Cultivars With Different Fruit Maturation Periods
Source: Front Plant Sci. 2018 Apr 25;9:567. doi: 10.3389/fpls.2018.00567 (PMC5996885; doi:10.3389/fpls.2018.00567)
Supplement: DATA SHEET S1 — Raw quantitative real-time PCR (qRT-PCR) data. [file Data_Sheet_1.ZIP › Data Sheet 1/Raw data of quantitative real-time PCR (qRT-PCR).xlsx]

## Sheet: Sheet1
Cultivar	Plant tissue	PCR Plate	Well	LcFLS CT	Well	LcActin CT
‘Sanyuehong’ 1	mature leaves	001	A01	23.57	B01	19.63
‘Sanyuehong’ 1	mature leaves	001	A02	23.55	B02	19.65
‘Sanyuehong’ 1	mature leaves	001	A03	23.51	B03	19.63
‘Shuidong’ 1	mature leaves	001	A04	25.1	B04	19.16
‘Shuidong’ 1	mature leaves	001	A05	25.18	B05	19.26
‘Shuidong’ 1	mature leaves	001	A06	25.14	B06	19.23
‘Nuomici’ 1	mature leaves	001	A10	29.25	B10	19.47
‘Nuomici’ 1	mature leaves	001	A11	29.45	B11	19.51
‘Nuomici’ 1	mature leaves	001	A12	29.49	B12	19.58
‘Sanyuehong’ 2	mature leaves	002	C03	23.76	E03	19.57
‘Sanyuehong’ 2	mature leaves	002	C04	23.65	E04	19.53
‘Sanyuehong’ 2	mature leaves	002	C05	23.58	E05	19.55
‘Shuidong’ 2	mature leaves	002	C06	25.16	E06	19.5
‘Shuidong’ 2	mature leaves	002	C07	25.11	E07	19.41
‘Shuidong’ 2	mature leaves	002	C08	25.07	E08	19.49
‘Nuomici’ 2	mature leaves	002	C09	29.03	E09	19.44
‘Nuomici’ 2	mature leaves	002	C10	29.05	E10	19.5
‘Nuomici’ 2	mature leaves	002	C11	29.07	E11	19.48
‘Sanyuehong’ 3	mature leaves	002	D03	23.95	F03	19.88
‘Sanyuehong’ 3	mature leaves	002	D04	23.79	F04	19.78
‘Sanyuehong’ 3	mature leaves	002	D05	23.87	F05	19.89
‘Shuidong’ 3	mature leaves	002	D06	25.34	F06	19.69
‘Shuidong’ 3	mature leaves	002	D07	25.16	F07	19.72
‘Shuidong’ 3	mature leaves	002	D08	25.22	F08	19.81
‘Nuomici’ 3	mature leaves	002	D09	29.02	F09	19.64
‘Nuomici’ 3	mature leaves	002	D10	29.14	F10	19.66
‘Nuomici’ 3	mature leaves	002	D11	29.13	F11	19.71
‘Sanyuehong’ 1	flower buds	003	B01	22.11	D10	19.67
‘Sanyuehong’ 1	flower buds	003	B02	22.1	D11	19.68
‘Sanyuehong’ 1	flower buds	003	B03	22.1	D12	19.78
‘Shuidong’ 1	flower buds	003	A04	23.8	D07	20.09
‘Shuidong’ 1	flower buds	003	A05	23.84	D08	20.13
‘Shuidong’ 1	flower buds	003	A06	23.91	D09	20.1
‘Nuomici’ 1	flower buds	003	A10	31.91	F04	19.64
‘Nuomici’ 1	flower buds	003	A11	32.48	F05	19.62
‘Nuomici’ 1	flower buds	003	A12	32.67	F06	19.64
‘Sanyuehong’ 2	flower buds	004	C03	22.48	E03	19.92
‘Sanyuehong’ 2	flower buds	004	C04	22.39	E04	19.89
‘Sanyuehong’ 2	flower buds	004	C05	22.32	E05	19.87
‘Shuidong’ 2	flower buds	004	C09	24.76	E06	19.8
‘Shuidong’ 2	flower buds	004	C10	24.7	E07	19.7
‘Shuidong’ 2	flower buds	004	C11	24.8	E08	19.56
‘Nuomici’ 2	flower buds	003	C01	33.21	H01	20.1
‘Nuomici’ 2	flower buds	003	C02	33.36	H02	20.09
‘Nuomici’ 2	flower buds	003	C03	32.95	H03	20.1
‘Sanyuehong’ 3	flower buds	004	D03	22.66	F03	20.16
‘Sanyuehong’ 3	flower buds	004	D04	22.57	F04	20.1
‘Sanyuehong’ 3	flower buds	004	D05	22.59	F05	20.17
‘Shuidong’ 3	flower buds	004	D09	24.93	F06	20.02
‘Shuidong’ 3	flower buds	004	D10	24.97	F07	20
‘Shuidong’ 3	flower buds	004	D11	24.85	F08	20.11
‘Nuomici’ 3	flower buds	003	E04	33.18	D10	19.67
‘Nuomici’ 3	flower buds	003	E05	33.15	D11	19.68
‘Nuomici’ 3	flower buds	003	E06	32.55	D12	19.78
‘Sanyuehong’ 1	fruitlet at 15 DAA	001	C04	23.41	D04	20.71
‘Sanyuehong’ 1	fruitlet at 15 DAA	001	C05	23.46	D05	20.7
‘Sanyuehong’ 1	fruitlet at 15 DAA	001	C06	23.45	D06	20.76
‘Shuidong’ 1	fruitlet at 15 DAA	001	C07	24.52	D07	18.01
‘Shuidong’ 1	fruitlet at 15 DAA	001	C08	24.52	D08	18.01
‘Shuidong’ 1	fruitlet at 15 DAA	001	C09	24.54	D09	18.02
‘Nuomici’ 1	fruitlet at 15 DAA	001	E01	31.8	E07	20.82
‘Nuomici’ 1	fruitlet at 15 DAA	001	E02	33.08	E08	20.85
‘Nuomici’ 1	fruitlet at 15 DAA	001	E03	32.12	E09	20.9
‘Sanyuehong’ 2	fruitlet at 15 DAA	005	C03	23.89	E03	20.61
‘Sanyuehong’ 2	fruitlet at 15 DAA	005	C04	23.85	E04	20.69
‘Sanyuehong’ 2	fruitlet at 15 DAA	005	C05	23.76	E05	20.58
‘Shuidong’ 2	fruitlet at 15 DAA	005	C06	25.1	E06	17.89
‘Shuidong’ 2	fruitlet at 15 DAA	005	C07	24.89	E07	17.84
‘Shuidong’ 2	fruitlet at 15 DAA	005	C08	25.05	E08	17.96
‘Nuomici’ 2	fruitlet at 15 DAA	005	C09	32.27	E09	20.51
‘Nuomici’ 2	fruitlet at 15 DAA	005	C10	32.46	E10	20.59
‘Nuomici’ 2	fruitlet at 15 DAA	005	C11	32.65	E11	20.57
‘Sanyuehong’ 3	fruitlet at 15 DAA	005	D03	24.09	F03	21.03
‘Sanyuehong’ 3	fruitlet at 15 DAA	005	D04	24.08	F04	20.86
‘Sanyuehong’ 3	fruitlet at 15 DAA	005	D05	23.95	F05	20.91
‘Shuidong’ 3	fruitlet at 15 DAA	005	D06	25.23	F06	18.01
‘Shuidong’ 3	fruitlet at 15 DAA	005	D07	25.15	F07	18.04
‘Shuidong’ 3	fruitlet at 15 DAA	005	D08	25.16	F08	18.11
‘Nuomici’ 3	fruitlet at 15 DAA	005	D09	32.08	F09	20.84
‘Nuomici’ 3	fruitlet at 15 DAA	005	D10	32.42	F10	20.75
‘Nuomici’ 3	fruitlet at 15 DAA	005	D11	31.76	F11	21.4
‘Sanyuehong’ 1	pericarp of fruit at 30 DAA	006	A01	24.24	B01	20.03
‘Sanyuehong’ 1	pericarp of fruit at 30 DAA	006	A02	24.29	B02	20.02
‘Sanyuehong’ 1	pericarp of fruit at 30 DAA	006	A03	24.19	B03	20.03
‘Shuidong’ 1	pericarp of fruit at 30 DAA	006	A04	25.88	B04	21.09
‘Shuidong’ 1	pericarp of fruit at 30 DAA	006	A05	25.81	B05	21.11
‘Shuidong’ 1	pericarp of fruit at 30 DAA	006	A06	25.99	B06	21.09
‘Nuomici’ 1	pericarp of fruit at 30 DAA	006	A10	34.04	B10	20.88
‘Nuomici’ 1	pericarp of fruit at 30 DAA	006	A11	34.82	B11	20.95
‘Nuomici’ 1	pericarp of fruit at 30 DAA	006	A12	35.4	B12	21.01
‘Sanyuehong’ 2	pericarp of fruit at 30 DAA	007	C03	24.6	E03	20.36
‘Sanyuehong’ 2	pericarp of fruit at 30 DAA	007	C04	24.52	E04	N/A
‘Sanyuehong’ 2	pericarp of fruit at 30 DAA	007	C05	24.47	E05	20.64
‘Shuidong’ 2	pericarp of fruit at 30 DAA	007	C06	26.2	E06	20.96
‘Shuidong’ 2	pericarp of fruit at 30 DAA	007	C07	26.24	E07	20.83
‘Shuidong’ 2	pericarp of fruit at 30 DAA	007	C08	26.1	E08	20.96
‘Nuomici’ 2	pericarp of fruit at 30 DAA	007	C09	31	E09	21.07
‘Nuomici’ 2	pericarp of fruit at 30 DAA	007	C10	31.29	E10	21.13
‘Nuomici’ 2	pericarp of fruit at 30 DAA	007	C11	31.25	E11	21.46
‘Sanyuehong’ 3	pericarp of fruit at 30 DAA	007	D03	24.2	F03	20.71
‘Sanyuehong’ 3	pericarp of fruit at 30 DAA	007	D04	24.66	F04	20.67
‘Sanyuehong’ 3	pericarp of fruit at 30 DAA	007	D05	24.72	F05	20.38
‘Shuidong’ 3	pericarp of fruit at 30 DAA	007	D06	26.28	F06	21.09
‘Shuidong’ 3	pericarp of fruit at 30 DAA	007	D07	26.26	F07	21.04
‘Shuidong’ 3	pericarp of fruit at 30 DAA	007	D08	26.39	F08	21.18
‘Nuomici’ 3	pericarp of fruit at 30 DAA	007	D09	31.68	F09	21.08
‘Nuomici’ 3	pericarp of fruit at 30 DAA	007	D10	31.69	F10	21.01
‘Nuomici’ 3	pericarp of fruit at 30 DAA	007	D11	31.32	F11	21.02
‘Sanyuehong’ 1	seed of fruit at 30 DAA	006	C04	26.61	D04	20.63
‘Sanyuehong’ 1	seed of fruit at 30 DAA	006	C05	26.62	D05	20.7
‘Sanyuehong’ 1	seed of fruit at 30 DAA	006	C06	26.63	D06	20.65
‘Shuidong’ 1	seed of fruit at 30 DAA	006	C07	27.35	D07	19.54
‘Shuidong’ 1	seed of fruit at 30 DAA	006	C08	27.49	D08	19.53
‘Shuidong’ 1	seed of fruit at 30 DAA	006	C09	27.37	D09	19.6
‘Nuomici’ 1	seed of fruit at 30 DAA	006	E01	36.1	E07	19.43
‘Nuomici’ 1	seed of fruit at 30 DAA	006	E02	35.43	E08	19.43
‘Nuomici’ 1	seed of fruit at 30 DAA	006	E03	34.73	E09	19.49
‘Sanyuehong’ 2	seed of fruit at 30 DAA	008	C03	26.19	E03	20.62
‘Sanyuehong’ 2	seed of fruit at 30 DAA	008	C04	26.19	E04	20.61
‘Sanyuehong’ 2	seed of fruit at 30 DAA	008	C05	26.11	E05	20.61
‘Shuidong’ 2	seed of fruit at 30 DAA	008	C06	27.21	E06	19.13
‘Shuidong’ 2	seed of fruit at 30 DAA	008	C07	27.02	E07	19.07
‘Shuidong’ 2	seed of fruit at 30 DAA	008	C08	27.02	E08	19.06
‘Nuomici’ 2	seed of fruit at 30 DAA	008	C09	33.25	E09	19.08
‘Nuomici’ 2	seed of fruit at 30 DAA	008	C10	35.36	E10	18.77
‘Nuomici’ 2	seed of fruit at 30 DAA	008	C11	N/A	E11	21.54
‘Sanyuehong’ 3	seed of fruit at 30 DAA	008	D03	26.42	F03	20.87
‘Sanyuehong’ 3	seed of fruit at 30 DAA	008	D04	26.29	F04	20.87
‘Sanyuehong’ 3	seed of fruit at 30 DAA	008	D05	26.16	F05	20.77
‘Shuidong’ 3	seed of fruit at 30 DAA	008	D06	N/A	F06	19.26
‘Shuidong’ 3	seed of fruit at 30 DAA	008	D07	26.68	F07	19.22
‘Shuidong’ 3	seed of fruit at 30 DAA	008	D08	27.1	F08	19.28
‘Nuomici’ 3	seed of fruit at 30 DAA	008	D09	33.73	F09	19.21
‘Nuomici’ 3	seed of fruit at 30 DAA	008	D10	34.3	F10	19.14
‘Nuomici’ 3	seed of fruit at 30 DAA	008	D11	34.47	F11	20.74
‘Sanyuehong’ 1	pericarp of fruit at 45 DAA	009	A10	25.91	B10	20
‘Sanyuehong’ 1	pericarp of fruit at 45 DAA	009	A11	25.8	B11	20.05
‘Sanyuehong’ 1	pericarp of fruit at 45 DAA	009	A12	25.99	B12	20.07
‘Shuidong’ 1	pericarp of fruit at 45 DAA	009	A01	30.26	B01	19
‘Shuidong’ 1	pericarp of fruit at 45 DAA	009	A02	30.14	B02	18.97
‘Shuidong’ 1	pericarp of fruit at 45 DAA	009	A03	29.81	B03	19
‘Nuomici’ 1	pericarp of fruit at 45 DAA	009	E01	35.34	F01	19.6
‘Nuomici’ 1	pericarp of fruit at 45 DAA	009	E02	34.39	F02	19.59
‘Nuomici’ 1	pericarp of fruit at 45 DAA	009	E03	35.32	F03	19.63
‘Sanyuehong’ 2	pericarp of fruit at 45 DAA	010	C06	26	E09	19.24
‘Sanyuehong’ 2	pericarp of fruit at 45 DAA	010	C07	26.08	E10	19.32
‘Sanyuehong’ 2	pericarp of fruit at 45 DAA	010	C08	25.8	E11	19.49
‘Shuidong’ 2	pericarp of fruit at 45 DAA	010	C03	30.44	E06	18.87
‘Shuidong’ 2	pericarp of fruit at 45 DAA	010	C04	30.77	E07	18.81
‘Shuidong’ 2	pericarp of fruit at 45 DAA	010	C05	30.54	E08	18.82
‘Nuomici’ 2	pericarp of fruit at 45 DAA	010	C09	33.46	E03	19.02
‘Nuomici’ 2	pericarp of fruit at 45 DAA	010	C10	34.16	E04	19.01
‘Nuomici’ 2	pericarp of fruit at 45 DAA	010	C11	33.01	E05	19.03
‘Sanyuehong’ 3	pericarp of fruit at 45 DAA	010	D06	26.14	F09	19.4
‘Sanyuehong’ 3	pericarp of fruit at 45 DAA	010	D07	26.17	F10	19.45
‘Sanyuehong’ 3	pericarp of fruit at 45 DAA	010	D08	26	F11	19.58
‘Shuidong’ 3	pericarp of fruit at 45 DAA	010	D03	30.23	F06	19.07
‘Shuidong’ 3	pericarp of fruit at 45 DAA	010	D04	30.39	F07	19.04
‘Shuidong’ 3	pericarp of fruit at 45 DAA	010	D05	30.45	F08	19.03
‘Nuomici’ 3	pericarp of fruit at 45 DAA	010	D09	35.32	F03	19.23
‘Nuomici’ 3	pericarp of fruit at 45 DAA	010	D10	34.22	F04	19.19
‘Nuomici’ 3	pericarp of fruit at 45 DAA	010	D11	35.28	F05	19.16
Sanyuehong' 1	seed of fruit at 45 DAA	009	A07	25.41	D01	20.06
Sanyuehong' 1	seed of fruit at 45 DAA	009	A08	25.51	D02	20.03
Sanyuehong' 1	seed of fruit at 45 DAA	009	A09	25.53	D03	19.97
‘Shuidong’ 1	seed of fruit at 45 DAA	009	C01	27.96	B07	20.42
‘Shuidong’ 1	seed of fruit at 45 DAA	009	C02	28.04	B08	20.38
‘Shuidong’ 1	seed of fruit at 45 DAA	009	C03	27.81	B09	20.39
'Nuomici' 1	seed of fruit at 45 DAA	009	E04	35.87	F04	21.01
'Nuomici' 1	seed of fruit at 45 DAA	009	E05	35.01	F05	20.99
'Nuomici' 1	seed of fruit at 45 DAA	009	E06	35.3	F06	20.98
‘Sanyuehong’ 2	seed of fruit at 45 DAA	011	E08	23.29	C08	20.07
‘Sanyuehong’ 2	seed of fruit at 45 DAA	011	E09	23.59	C09	20.09
‘Sanyuehong’ 2	seed of fruit at 45 DAA	011	E10	23.9	C10	20.1
‘Shuidong’ 2	seed of fruit at 45 DAA	011	D02	29.1	C05	20.09
‘Shuidong’ 2	seed of fruit at 45 DAA	011	D03	29.12	C06	20
‘Shuidong’ 2	seed of fruit at 45 DAA	011	D04	28.96	C07	20.01
‘Nuomici’ 2	seed of fruit at 45 DAA	012	D06	33.24	E03	20.22
‘Nuomici’ 2	seed of fruit at 45 DAA	012	D07	34.15	E04	20.14
‘Nuomici’ 2	seed of fruit at 45 DAA	012	D08	35.26	E05	20.14
‘Sanyuehong’ 3	seed of fruit at 45 DAA	011	F08	23.6	D08	20.16
‘Sanyuehong’ 3	seed of fruit at 45 DAA	011	F09	23.27	D09	20.17
‘Sanyuehong’ 3	seed of fruit at 45 DAA	011	F10	23.45	D10	20.18
‘Shuidong’ 3	seed of fruit at 45 DAA	011	C02	29.46	D05	20.22
‘Shuidong’ 3	seed of fruit at 45 DAA	011	C03	29.66	D06	20.18
‘Shuidong’ 3	seed of fruit at 45 DAA	011	C04	28.85	D07	20.12
‘Nuomici’ 3	seed of fruit at 45 DAA	012	D09	35.24	E03	20.22
‘Nuomici’ 3	seed of fruit at 45 DAA	012	D10	34.23	E04	20.14
‘Nuomici’ 3	seed of fruit at 45 DAA	012	D11	35.61	E05	20.14
Sanyuehong' 1	aril of fruit at 45 DAA	009	A04	25.98	B04	20.14
Sanyuehong' 1	aril of fruit at 45 DAA	009	A05	25.94	B05	20.15
Sanyuehong' 1	aril of fruit at 45 DAA	009	A06	26.12	B06	20.14
‘Shuidong’ 1	aril of fruit at 45 DAA	013	E01	26.07	F01	21.09
‘Shuidong’ 1	aril of fruit at 45 DAA	013	E02	26.19	F02	21.06
‘Shuidong’ 1	aril of fruit at 45 DAA	013	E03	26.15	F03	21.08
'Nuomici' 1	aril of fruit at 45 DAA	013	E04	30.41	F04	20.3
'Nuomici' 1	aril of fruit at 45 DAA	013	E05	30.42	F05	20.27
'Nuomici' 1	aril of fruit at 45 DAA	013	E06	30.72	F06	20.41
‘Sanyuehong’ 2	aril of fruit at 45 DAA	014	C03	N/A	E03	19.05
‘Sanyuehong’ 2	aril of fruit at 45 DAA	014	C04	26.26	E04	19.05
‘Sanyuehong’ 2	aril of fruit at 45 DAA	014	C05	26.19	E05	19.03
‘Shuidong’ 2	aril of fruit at 45 DAA	014	C06	26.56	E06	19.18
‘Shuidong’ 2	aril of fruit at 45 DAA	014	C07	26.64	E07	19.14
‘Shuidong’ 2	aril of fruit at 45 DAA	014	C08	26.55	E08	19.12
‘Nuomici’ 2	aril of fruit at 45 DAA	014	C09	31.76	E09	19.18
‘Nuomici’ 2	aril of fruit at 45 DAA	014	C10	30.77	E10	19.22
‘Nuomici’ 2	aril of fruit at 45 DAA	014	C11	31.06	E11	19.3
‘Sanyuehong’ 3	aril of fruit at 45 DAA	014	D03	26.45	F03	19.44
‘Sanyuehong’ 3	aril of fruit at 45 DAA	014	D04	26.69	F04	19.23
‘Sanyuehong’ 3	aril of fruit at 45 DAA	014	D05	26.41	F05	19.34
‘Shuidong’ 3	aril of fruit at 45 DAA	014	D06	26.89	F06	19.42
‘Shuidong’ 3	aril of fruit at 45 DAA	014	D07	26.89	F07	19.28
‘Shuidong’ 3	aril of fruit at 45 DAA	014	D08	26.74	F08	N/A
‘Nuomici’ 3	aril of fruit at 45 DAA	014	D09	31.72	F09	18.76
‘Nuomici’ 3	aril of fruit at 45 DAA	014	D10	31.04	F10	19.52
‘Nuomici’ 3	aril of fruit at 45 DAA	014	D11	30.9	F11	19.5
‘Sanyuehong’ 1	pericarp of fruit at 60 DAA	015	A01	25.1	B01	20.04
‘Sanyuehong’ 1	pericarp of fruit at 60 DAA	015	A02	24.91	B02	19.9
‘Sanyuehong’ 1	pericarp of fruit at 60 DAA	015	A03	24.96	B03	19.88
‘Shuidong’ 1	pericarp of fruit at 60 DAA	016	A01	25.13	B01	19.11
‘Shuidong’ 1	pericarp of fruit at 60 DAA	016	A02	25.15	B02	19.13
‘Shuidong’ 1	pericarp of fruit at 60 DAA	016	A03	25.16	B03	19.1
‘Nuomici’ 1	pericarp of fruit at 60 DAA	016	A04	32.31	B04	18.74
‘Nuomici’ 1	pericarp of fruit at 60 DAA	016	A05	32.58	B05	18.83
‘Nuomici’ 1	pericarp of fruit at 60 DAA	016	A06	32.67	B06	18.83
‘Sanyuehong’ 2	pericarp of fruit at 60 DAA	017	C03	24.5	E03	20.07
‘Sanyuehong’ 2	pericarp of fruit at 60 DAA	017	C04	24.43	E04	19.99
‘Sanyuehong’ 2	pericarp of fruit at 60 DAA	017	C05	24.28	E05	19.92
‘Shuidong’ 2	pericarp of fruit at 60 DAA	017	C06	25.2	E06	19.04
‘Shuidong’ 2	pericarp of fruit at 60 DAA	017	C07	25.23	E07	19.02
‘Shuidong’ 2	pericarp of fruit at 60 DAA	017	C08	25.17	E08	18.99
‘Nuomici’ 2	pericarp of fruit at 60 DAA	017	G03	32.35	E09	19.02
‘Nuomici’ 2	pericarp of fruit at 60 DAA	017	G04	31.24	E10	19.02
‘Nuomici’ 2	pericarp of fruit at 60 DAA	017	G05	31.44	E11	19.03
‘Sanyuehong’ 3	pericarp of fruit at 60 DAA	017	D03	24.73	F03	20.15
‘Sanyuehong’ 3	pericarp of fruit at 60 DAA	017	D04	24.73	F04	20.19
‘Sanyuehong’ 3	pericarp of fruit at 60 DAA	017	D05	24.78	F05	20.13
‘Shuidong’ 3	pericarp of fruit at 60 DAA	017	D06	25.45	F06	19.19
‘Shuidong’ 3	pericarp of fruit at 60 DAA	017	D07	25.36	F07	19.16
‘Shuidong’ 3	pericarp of fruit at 60 DAA	017	D08	25.21	F08	19.08
‘Nuomici’ 3	pericarp of fruit at 60 DAA	017	G06	32.25	F09	19.13
‘Nuomici’ 3	pericarp of fruit at 60 DAA	017	G07	30.84	F10	19.14
‘Nuomici’ 3	pericarp of fruit at 60 DAA	017	G08	32.03	F11	19.15
‘Sanyuehong’ 1	seed of fruit at 60 DAA	018	C10	33.43	D10	20.76
‘Sanyuehong’ 1	seed of fruit at 60 DAA	018	C11	33.48	D11	20.85
‘Sanyuehong’ 1	seed of fruit at 60 DAA	018	C12	34.13	D12	20.88
‘Shuidong’ 1	seed of fruit at 60 DAA	018	E01	36.02	F01	19.69
‘Shuidong’ 1	seed of fruit at 60 DAA	018	E02	33.85	F02	19.67
‘Shuidong’ 1	seed of fruit at 60 DAA	018	E03	34.48	F03	19.66
‘Nuomici’ 1	seed of fruit at 60 DAA	018	E07	37.99	F07	17.9
‘Nuomici’ 1	seed of fruit at 60 DAA	018	E08	36.55	F08	17.83
‘Nuomici’ 1	seed of fruit at 60 DAA	018	E09	N/A	F09	17.81
‘Sanyuehong’ 2	seed of fruit at 60 DAA	019	A10	33.73	D04	20.38
‘Sanyuehong’ 2	seed of fruit at 60 DAA	019	A11	33.73	D05	20.43
‘Sanyuehong’ 2	seed of fruit at 60 DAA	019	A12	33.72	D06	20.4
‘Shuidong’ 2	seed of fruit at 60 DAA	019	E10	36.53	B10	19.43
‘Shuidong’ 2	seed of fruit at 60 DAA	019	E11	35.43	B11	19.5
‘Shuidong’ 2	seed of fruit at 60 DAA	019	E12	36.49	B12	19.66
‘Nuomici’ 2	seed of fruit at 60 DAA	019	C04	38.07	B07	18.24
‘Nuomici’ 2	seed of fruit at 60 DAA	019	C05	37.8	B08	18.31
‘Nuomici’ 2	seed of fruit at 60 DAA	019	C06	36.54	B09	18.3
‘Sanyuehong’ 3	seed of fruit at 60 DAA	020	A04	33.17	D07	20.34
‘Sanyuehong’ 3	seed of fruit at 60 DAA	020	A05	33.08	D08	20.4
‘Sanyuehong’ 3	seed of fruit at 60 DAA	020	A06	33.16	D09	20.38
‘Shuidong’ 3	seed of fruit at 60 DAA	020	A07	35.29	D10	19.27
‘Shuidong’ 3	seed of fruit at 60 DAA	020	A08	35.25	D11	19.25
‘Shuidong’ 3	seed of fruit at 60 DAA	020	A09	36.79	D12	19.37
‘Nuomici’ 3	seed of fruit at 60 DAA	020	C07	36.49	B04	17.82
‘Nuomici’ 3	seed of fruit at 60 DAA	020	C08	37.82	B05	17.92
‘Nuomici’ 3	seed of fruit at 60 DAA	020	C09	38.04	B06	17.88
